# Supplementary material for: Double-Layer Sol–Gel Modifications on Titanium Alloy Substrates—Physicochemical Properties Evaluation
Source: Materials (Basel). 2025 Aug 18;18(16):3857. doi: 10.3390/ma18163857 (PMC12387934; doi:10.3390/ma18163857)
Supplement: Supplementary file 1 [file materials-18-03857-s001.zip]

Archive with 1 entries (1 files):
- materials-3776787-supplementary.pdf
